# Supplementary material for: Development and pilot testing of a decision aid for navigating breast cancer survivorship care
Source: BMC Med Inform Decis Mak. 2022 Dec 15;22:330. doi: 10.1186/s12911-022-02056-5 (PMC9753367; doi:10.1186/s12911-022-02056-5)
Supplement: Supplementary file 5 — Additional file 5. Transcripts and the final decision aid prototype. [file 12911_2022_2056_MOESM5_ESM.zip]

Archive with 49 entries (48 files):
- Additional file 5/
- Additional file 5/Decision Aid Prototype.pptx
- __MACOSX/Additional file 5/._Decision Aid Prototype.pptx
- Additional file 5/HCP03 - Transcript.docx
- __MACOSX/Additional file 5/._HCP03 - Transcript.docx
- Additional file 5/ID05 - Transcript.docx
- __MACOSX/Additional file 5/._ID05 - Transcript.docx
- Additional file 5/ID12_transcript .docx
- __MACOSX/Additional file 5/._ID12_transcript .docx
- Additional file 5/ID04 - Transcript.docx
- __MACOSX/Additional file 5/._ID04 - Transcript.docx
- Additional file 5/HCP02 - Transcript.docx
- __MACOSX/Additional file 5/._HCP02 - Transcript.docx
- Additional file 5/ID10_Transcript.docx
- __MACOSX/Additional file 5/._ID10_Transcript.docx
- Additional file 5/ID09_transcript.docx
- __MACOSX/Additional file 5/._ID09_transcript.docx
- Additional file 5/ID06_transcript.docx
- __MACOSX/Additional file 5/._ID06_transcript.docx
- Additional file 5/ID01 - Transcript.docx
- __MACOSX/Additional file 5/._ID01 - Transcript.docx
- Additional file 5/ID07_transcript .docx
- __MACOSX/Additional file 5/._ID07_transcript .docx
- Additional file 5/HCP01 - Transcript.docx
- __MACOSX/Additional file 5/._HCP01 - Transcript.docx
- Additional file 5/ID02 - Transcript.docx
- __MACOSX/Additional file 5/._ID02 - Transcript.docx
- Additional file 5/HCP04_transcript.docx
- __MACOSX/Additional file 5/._HCP04_transcript.docx
- Additional file 5/ID08_transcript .docx
- __MACOSX/Additional file 5/._ID08_transcript .docx
- Additional file 5/ID03 - Transcript.docx
- __MACOSX/Additional file 5/._ID03 - Transcript.docx
- Additional file 5/HCP05_transcript .docx
- __MACOSX/Additional file 5/._HCP05_transcript .docx
- Additional file 5/ID13_transcript.docx
- __MACOSX/Additional file 5/._ID13_transcript.docx
- Additional file 5/HCP06_Transcript.docx
- __MACOSX/Additional file 5/._HCP06_Transcript.docx
- Additional file 5/ID14_transcript.docx
- __MACOSX/Additional file 5/._ID14_transcript.docx
- Additional file 5/ID11_transcript .docx
- __MACOSX/Additional file 5/._ID11_transcript .docx
- Additional file 5/ID15_transcript.docx
- __MACOSX/Additional file 5/._ID15_transcript.docx
- Additional file 5/HCP08_transcript.docx
- __MACOSX/Additional file 5/._HCP08_transcript.docx
- Additional file 5/HCP07_transcript.docx
- __MACOSX/Additional file 5/._HCP07_transcript.docx
